# Supplementary material for: Antiviral Activity and Molecular Dynamics Simulation of Hops Compounds against Oropouche Virus (Peribunyaviridae)
Source: Pharmaceutics. 2023 Dec 13;15(12):2769. doi: 10.3390/pharmaceutics15122769 (PMC10747393; doi:10.3390/pharmaceutics15122769)
Supplement: Supplementary file 1 [file pharmaceutics-15-02769-s001.zip]

Archive with 1 entries (1 files):
- pharmaceutics-2623357-supplementary.pdf
